# Supplementary material for: Design of Ready-to-Use “Ball-in-Ball” Staphylococcus aureus Microsphere Based on Novel Cryoprotectant and Drop Freeze-Drying Technology: Effective Preservation and Application
Source: Foods. 2025 Jun 19;14(12):2142. doi: 10.3390/foods14122142 (PMC12191541; doi:10.3390/foods14122142)
Supplement: Supplementary file 1 [file foods-14-02142-s001.zip]

Archive with 1 entries (1 files):
- foods-3630176-supplementary.pdf
